# Supplementary material for: Buffering the pH of the culture medium does not extend yeast replicative lifespan
Source: F1000Res. 2013 Oct 15;2:216. [Version 1] doi: 10.12688/f1000research.2-216.v1 (PMC3886788; doi:10.12688/f1000research.2-216.v1)
Supplement: Yeast replicative lifespan and terminal morphology in culture media of varying pH — The replicative lifespan of yeast (BY4742 strain background) cultured in media of varying pH. Column L (“lifespans”; LS) through AE represent the number of daughter cells produced by each mother cell and the endCode (column AF-AY) represents the terminal morphology of the corresponding numbered mother cell. End lost represents the number of cells that did not receive a terminal cell morphology designation. U = unbudded, S = small bud (<50% size of mother), L = large bud (>=50% size of mother), C = cluster of cells. [file f1000research-2-2624-s0000.tgz]

Archive with 2 entries (2 files):
- Experiment_2_matched_data.csv
- Experiment_matched_data.csv
