# Supplementary material for: Buffering the pH of the culture medium does not extend yeast replicative lifespan
Source: F1000Res. 2013 Oct 15;2:216. [Version 1] doi: 10.12688/f1000research.2-216.v1 (PMC3886788; doi:10.12688/f1000research.2-216.v1)
Supplement: Yeast replicative lifespan and terminal morphology in culture media of varying pH — The replicative lifespan of yeast (BY4742 strain background) cultured in media of varying pH. Column L (“lifespans”; LS) through AE represent the number of daughter cells produced by each mother cell and the endCode (column AF-AY) represents the terminal morphology of the corresponding numbered mother cell. End lost represents the number of cells that did not receive a terminal cell morphology designation. U = unbudded, S = small bud (<50% size of mother), L = large bud (>=50% size of mother), C = cluster of cells. [file f1000research-2-2624-s0000.tgz › Experiment_2_matched_data.csv]

label	Media	temperature	cell count	end lost	omit count	end single	end small bud	end large bud	end cluster	LS 1	LS 2	LS 3	LS 4	LS 5	LS 6	LS 7	LS 8	LS 9	LS 10	LS 11	LS 12	LS 13	LS 14	LS 15	LS 16	LS 17	LS 18	LS 19	LS 20	endCode 1	endCode 2	endCode 3	endCode 4	endCode 5	endCode 6	endCode 7	endCode 8	endCode 9	endCode 10	endCode 11	endCode 12	endCode 13	endCode 14	endCode 15	endCode 16	endCode 17	endCode 18	endCode 19	endCode 20
BY4742	YPD	30	20	0	0	12	5	0	3	30	23	20	30	26	26	43	17	34	24	31	27	22	30	18	19	6	28	28	15	S	U	U	U	C	U	U	S	U	C	U	U	S	C	U	U	U	S	S	U
BY4742	YPD	30	20	0	0	18	1	0	1	12	42	15	22	15	24	30	28	6	16	23	10	37	34	31	21	35	22	15	4	C	U	U	U	S	U	U	U	U	U	U	U	U	U	U	U	U	U	U	U
BY4742	YPD	30	20	0	0	13	4	1	2	39	28	24	13	20	35	32	35	21	16	36	28	19	18	25	36	15	18	14	23	U	U	S	C	U	U	L	U	U	U	U	U	S	U	S	U	C	S	U	U
BY4742	YPD NaOH to pH 9.0	30	20	0	0	12	8	0	0	19	6	8	6	11	6	16	10	1	10	6	6	15	16	6	7	7	4	15	13	U	S	U	U	U	U	U	S	U	U	S	S	U	U	S	S	S	S	U	U
BY4742	YPD NaOH to pH 9.0	30	20	0	0	10	5	2	3	12	31	24	13	21	19	16	22	11	37	13	19	12	22	16	15	27	29	24	17	S	U	L	U	C	U	U	S	S	C	U	L	U	S	C	U	U	U	U	S
BY4742	YPD NaOH to pH 9.0	30	20	0	0	10	7	2	1	8	14	8	6	17	34	31	26	22	5	12	19	26	24	10	19	30	14	31	19	S	U	S	L	L	U	U	S	U	C	U	S	U	S	S	U	S	U	U	U
BY4742	YPD	30	20	0	0	14	4	1	1	24	19	17	32	26	34	37	29	34	29	16	25	25	18	20	29	21	35	26	37	U	U	U	L	U	U	U	U	U	U	U	U	C	U	S	S	U	S	S	U
BY4742	YPD	30	20	0	0	14	5	0	1	35	30	18	10	25	20	26	22	19	27	5	18	20	20	32	36	19	24	33	18	U	U	S	S	U	U	S	U	U	U	U	U	C	U	U	U	U	S	U	S
BY4742	YPD	30	20	0	0	11	5	0	4	33	17	9	31	15	12	22	31	13	25	25	26	27	22	40	19	16	19	19	23	S	C	C	U	C	S	C	U	U	U	S	U	S	U	U	U	U	U	U	S
