# Supplementary material for: Buffering the pH of the culture medium does not extend yeast replicative lifespan
Source: F1000Res. 2013 Oct 15;2:216. [Version 1] doi: 10.12688/f1000research.2-216.v1 (PMC3886788; doi:10.12688/f1000research.2-216.v1)
Supplement: Yeast replicative lifespan and terminal morphology in culture media of varying pH — The replicative lifespan of yeast (BY4742 strain background) cultured in media of varying pH. Column L (“lifespans”; LS) through AE represent the number of daughter cells produced by each mother cell and the endCode (column AF-AY) represents the terminal morphology of the corresponding numbered mother cell. End lost represents the number of cells that did not receive a terminal cell morphology designation. U = unbudded, S = small bud (<50% size of mother), L = large bud (>=50% size of mother), C = cluster of cells. [file f1000research-2-2624-s0000.tgz › Experiment_matched_data.csv]

label	pH	media	temperature	cell count	end lost	omit count	end single	end small bud	end large bud	end cluster	lifespan 1	lifespan 2	lifespan 3	lifespan 4	lifespan 5	lifespan 6	lifespan 7	lifespan 8	lifespan 9	lifespan 10	lifespan 11	lifespan 12	lifespan 13	lifespan 14	lifespan 15	lifespan 16	lifespan 17	lifespan 18	lifespan 19	lifespan 20	endCode 1	endCode 2	endCode 3	endCode 4	endCode 5	endCode 6	endCode 7	endCode 8	endCode 9	endCode 10	endCode 11	endCode 12	endCode 13	endCode 14	endCode 15	endCode 16	endCode 17	endCode 18	endCode 19
BY4742	5	YPD acetic acid to pH 5.0	30	20	1	0	10	8	0	1	49	43	18	35	16		16	25	31	31	21	34	19	30	25	39	25	25	20	25	S	U	S	S	U		U	S	U	S	U	U	S	U	C	U	S	U	S
BY4742	5	YPD acetic acid to pH 5.0	30	20	0	0	15	2	3	0	40	31	42	30	30	18	28	30	38	7	28	33	25	26	37	15	32	9	36	21	U	L	U	U	U	U	U	U	U	U	U	U	L	U	U	U	S	S	U
BY4742	6.8	YPD	30	20	0	0	8	4	0	8	33	13	35	9	38	25	40	21	9	22	8	35	31	42	45	24	23	31	29	25	C	U	U	C	S	U	S	U	S	C	C	C	C	U	U	C	U	C	U
BY4742	6.8	YPD	30	20	0	0	9	7	1	3	35	35	16	40	17	29	36	45	21	16	24	17	41	38	33	26	34	35	24	11	U	S	C	U	S	S	U	U	S	U	U	L	U	S	U	C	U	S	C
BY4742	8	YPD NaOH to pH 8.0	30	20	0	0	13	5	0	2	41	7	30	44	11	44	32	27	11	30	28	10	43	50	29	19	25	17	5	19	U	U	S	U	S	U	U	U	S	S	U	S	U	U	U	C	C	U	U
BY4742	8	YPD NaOH to pH 8.0	30	20	0	0	9	9	0	2	15	36	34	21	29	35	27	35	38	18	34	28	37	38	26	16	12	29	20	34	S	S	S	C	S	U	U	U	U	U	U	U	S	U	U	S	C	S	S
BY4742	3	YPD pH 3 buffered 100 mM citrate buffer	30	20	0	0	16	4	0	0	23	27	25	26	32	35	22	25	21	12	26	23	20	25	22	25	16	21	26	27	U	S	U	S	U	U	U	U	U	S	U	S	U	U	U	U	U	U	U
BY4742	3	YPD pH 3 buffered 100 mM citrate buffer	30	20	0	0	13	5	1	1	19	21	38	17	20	30	16	24	36	27	45	33	33	25	31	28	26	26	31	41	U	S	U	S	U	U	U	U	C	U	U	U	S	U	U	U	U	L	S
BY4742	5.6	YPD pH 5.6 buffered 100mM acetate buffer	30	20	0	0	13	2	1	4	41	43	18	27	17	33	20	13	31	5	37	18	38	40	25	34	31	21	19	14	U	U	C	C	C	U	U	L	U	U	U	U	U	U	U	U	U	S	C
BY4742	5.6	YPD pH 5.6 buffered 100mM acetate buffer	30	20	0	0	12	1	2	5	9	13	26	23	17	48	14	13	18	35	13	17	17	1	21	20	38	36	16	24	L	U	U	C	U	U	C	U	C	U	U	U	U	S	U	U	C	L	U
BY4742	7	YPD pH 7 buffered 100 mM Tris buffer	30	20	0	0	5	10	2	2	34	20	24	23	24	12	19	31	14	31	19	47	4	38	7	35	22	18	28	39	U	S	S		S	S	S	S	U	S	U	L	U	C	U	L	S	S	S
BY4742	7	YPD pH 7 buffered 100 mM Tris buffer	30	20	0	0	13	3	2	2	18	19	36	22	33	21	35	32	28	31	33	35	21	32	28	32	26	25	35	14	U	U	U	U	S	L	U	U	U	U	U	U	C	U	U	L	S	U	S
BY4742	7.8	YPD pH 7.8 buffered 100 mM Tris buffer	30	20	0	0	7	10	2	1	29	32	18	24	32	29	30	23	20	19	21	22	7	31	32	33	27	24	29	15	L	S	S	L	S	S	U	U	S	S	U	U	U	S	U	S	S	C	S
BY4742	7.8	YPD pH 7.8 buffered 100 mM Tris buffer	30	20	0	0	10	6	2	2	30	28	29	25	35	19	28	17	19	24	32	16	36	13	30	26	26	30	31	27	S	U	S	C	U	S	U	C	S	U	L	U	S	U	U	U	L	U	U
BY4742	6.8	YPD 50 mM Sodium Chloride	30	20	0	0	13	5	2	0	25	27	13	29	22	25	22	26	39	34	15	28	14	27	34	24	35	33	14	44	U	S	U	U	U	S	S	L	U	U	U	L	S	U	U	S	U	U	U
BY4742	6.8	YPD 50 mM Sodium Chloride	30	20	0	0	8	7	3	2	24	42	17	14	16	37	22	4	30	40	38	40	38	17	44	33	45	23	16	43	U	L	L	S	U	U	S	C	U	S	S	S	U	S	U	S	U	C	U
BY4742	5	YPD HCl to pH 5.0	30	20	0	0	17	3	0	0	14	31	26	35	30	23	32	27	29	16	35	25	14	16	20	17	37	22	17	25	U	U	S	U	U	U	U	S	U	U	U	U	U	U	U	S	U	U	U
BY4742	5	YPD HCl to pH 5.0	30	20	0	0	12	8	0	0	2	26	25	15	28	39	11	15	31	35	31	23	13	18	18	18	13	21	12	18	U	U	S	S	U	S	S	S	U	U	U	U	S	U	S	S	U	U	U
BY4742	7	YPD pH 7 buffered 100 mM MOPS buffer	30	20	0	0	9	5	4	2	26	16	13	24	39	40	36	28	26	13	16	27	33	25	39	30	36	21	23	33	U	S	L	U	U	U	C	C	S	S	U	L	U	S	U	U	U	L	L
BY4742	7	YPD pH 7 buffered 100 mM MOPS buffer	30	20	0	0	10	5	4	1	40	16	24	47	42	30	37	31	15	27	40	36	26	24	36	47	35	25	34	34	U	C	L	L	U	U	U	S	L	S	U	U	S	S	U	U	U	L	S
BY4742	6	YPD pH 6 buffered 100mM MES buffer	30	20	0	0	13	3	1	3	20	22	23	16	16	25	14	16	15	21	18	34	18	29	31	22	30	22	25	33	U	U	U	C	C	S	U	C	S	U	U	L	U	U	S	U	U	U	U
BY4742	6	YPD pH 6 buffered 100mM MES buffer	30	20	0	0	14	5	0	1	41	15	10	28	37	30	43	21	26	16	18	12	4	4	21	5	12	34	39	27	U	U	U	U	U	U	U	U	U	U	C	S	S	S	U	U	S	S	U
[truncated: 1 more columns]
